# Supplementary material for: Ankle Kinematics Characterization in Children with Idiopathic Toe Walking: Does the Foot Model Change the Clinical Evaluation?
Source: Healthcare (Basel). 2023 Mar 16;11(6):873. doi: 10.3390/healthcare11060873 (PMC10047957; doi:10.3390/healthcare11060873)
Supplement: Supplementary file 1 [file healthcare-11-00873-s001.zip]

Archive with 1 entries (1 files):
- healthcare-2164484-supplementary.pdf
